# Supplementary material for: Functionalized Nanocellulose Drives Neural Stem Cells toward Neuronal Differentiation
Source: J Funct Biomater. 2021 Nov 22;12(4):64. doi: 10.3390/jfb12040064 (PMC8628960; doi:10.3390/jfb12040064)
Supplement: Supplementary file 1 [file jfb-12-00064-s001.zip]

Archive with 1 entries (1 files):
- jfb-1429387-supplementary.pdf
